# Supplementary material for: Antiproliferative and Proapoptotic Effects of Phenanthrene Derivatives Isolated from Bletilla striata on A549 Lung Cancer Cells
Source: Molecules. 2022 May 30;27(11):3519. doi: 10.3390/molecules27113519 (PMC9181924; doi:10.3390/molecules27113519)
Supplement: Supplementary file 1 [file molecules-27-03519-s001.zip]

Archive with 1 entries (1 files):
- molecules-1692124-supplementary.pdf
